# Supplementary material for: Role of Citrullus colocynthis and Psidium guajava Mediated Green Synthesized Silver Nanoparticles in Disease Resistance against Aeromonas hydrophila Challenge in Labeo rohita
Source: Biomedicines. 2023 Aug 23;11(9):2349. doi: 10.3390/biomedicines11092349 (PMC10525728; doi:10.3390/biomedicines11092349)
Supplement: Supplementary file 1 [file biomedicines-11-02349-s001.zip]

Archive with 1 entries (1 files):
- biomedicines-2500355-supplementary.pdf
